# Supplementary material for: Discrimination factors of carbon and nitrogen stable isotopes in meerkat feces
Source: PeerJ. 2017 Jun 13;5:e3436. doi: 10.7717/peerj.3436 (PMC5472036; doi:10.7717/peerj.3436)
Supplement: Data S1 — All isotope data for meerkat scat and diet samples. [file peerj-05-3436-s001.xlsx]

## Sheet: MeerkatDataSupplement.txt
Sample ID	Material	Date Collected	Day of The Week	d15N‰	d13C‰	N Amt%	C Amt%	Week
MP-2	Scat	2016-03-31	Thursday	5.12	-21.79	1.78	14.28	1
MP-3	Scat	2016-04-01	Friday	6.5	-25.96	3.95	32.91	1
MP-4	Scat	2016-04-04	Monday	5.15	-24.67	1.82	12.9	1
MP-1	Scat	2016-04-05	Tuesday	6.19	-24.63	1.36	9.26	1
MP-5	Scat	2016-04-06	Wednesday	7.27	-26.01	0.96	7.83	1
MP-6	Scat	2016-04-08	Friday	4.39	-25.91	2.73	15.14	2
MP-7	Scat	2016-04-09	Saturday	4.92	-20.73	3.18	32.52	2
MP-8	Scat	2016-04-11	Monday	5.6	-24.85	2.52	14.29	2
MP-9	Scat	2016-04-12	Tuesday	6.33	-23.86	1.06	7.32	2
MP-10	Scat	2016-04-13	Wednesday	7.34	-24.92	0.95	5.6	2
MP-11	Scat	2016-04-15	Friday	6.48	-23.51	5.48	29.75	3
MP-12	Scat	2016-04-16	Saturday	8.89	-25.69	3.23	19.03	3
MP-13	Scat	2016-04-19	Tuesday	4.98	-28.06	3.94	44.11	3
MP-14	Scat	2016-04-20	Wednesday	7.19	-25.56	0.73	6.44	3
MP-15	Scat	2016-04-21	Thursday	4.57	-23.9	4.05	27.84	3
MP-16	Scat	2016-04-22	Friday	6.51	-25.64	3.63	26.08	4
MP-17	Scat	2016-04-25	Monday	6.54	-24.53	3.09	20.31	4
MP-18	Scat	2016-04-26	Tuesday	5.92	-24.45	3.21	24.23	4
MP-19	Scat	2016-04-27	Wednesday	8.23	-25.54	0.9	5.56	4
MP-20	Scat	2016-04-28	Thursday	6.02	-24.94	4.73	30.23	4
MP-21	Scat	2016-04-29	Friday	5.26	-26.03	6.94	37.12	5
MP-22	Scat	2016-04-30	Saturday	5.45	-24.14	6.49	29.45	5
MP-23	Scat	2016-05-01	Sunday	5.59	-25.74	2.83	18.45	5
MP-24	Scat	2016-05-02	Monday	5.39	-24.5	6.07	29.77	5
C-1	Chick Meat	2016-04-01	Friday	4.52	-26.98	12.19	47.97
M-1	Mouse Meat	2016-04-01	Friday	4.71	-24.63	9.59	48.09
C-2	Chick Meat	2016-04-08	Friday	4.48	-25.29	13.62	47.52
M-2	Mouse Meat	2016-04-08	Friday	5.62	-22.23	7.73	54.78
HM-1	Horse Meat	2016-04-01	Friday	6.8	-28.2	13.38	46
HM-2	Horse Meat	2016-04-08	Friday	8.96	-25.32	13.67	47.86
HM-3	Horse Meat	2016-04-15	Friday	6.07	-27.01	12.69	43.4
HM-4	Horse Meat	2016-04-22	Friday	6.23	-27.89	13.41	46.79
DB-1	Dog Biscuits	2016-04-01	Friday	2.67	-19.51	3.18	42.98
DB-2	Dog Biscuits	2016-04-08	Friday	3.38	-20.69	3.69	43.67
DB-3	Dog Biscuits	2016-04-15	Friday	3.35	-20.2	3.8	42.81
DB-4	Dog Biscuits	2016-04-22	Friday	2.29	-20.46	4.59	41.98
F-1	Fruit	2016-04-01	Friday	3.11	-26.96	0.33	38.6
F-2	Fruit	2016-04-08	Friday	4.94	-26.75	0.42	39.47
F-3	Fruit	2016-04-15	Friday	2.76	-27.09	0.5	37.19
F-4	Fruit	2016-04-22	Friday	3.05	-29.82	0.56	38.58
